# Supplementary material for: Widespread recovery of methylation at gametic imprints in hypomethylated mouse stem cells following rescue with DNMT3A2
Source: Epigenetics Chromatin. 2016 Nov 22;9:53. doi: 10.1186/s13072-016-0104-2 (PMC5118886; doi:10.1186/s13072-016-0104-2)
Supplement: Supplementary file 1 — Additional file 1: Table S1. Details of the primers used for RT-qPCR during the study. [file 13072_2016_104_MOESM1_ESM.xlsx]

## Sheet: Sheet1
NAME	SEQUENCE
Igf2f1	GGATCCCAGAACCCGAGAAGA
Igf2r1	GGGCGGCTATTGTTGTTCTCA
H19 f1	CGATTGCACTGGTTTGGA
H19 r1	CTCAGACGGAGATGGACGA
Peg1f1	CCGCGGTCCACAGTGTCGATTC
Peg1r1	GGGGGAGGTAATACAGGGAGGCTA
