# Supplementary material for: Widespread recovery of methylation at gametic imprints in hypomethylated mouse stem cells following rescue with DNMT3A2
Source: Epigenetics Chromatin. 2016 Nov 22;9:53. doi: 10.1186/s13072-016-0104-2 (PMC5118886; doi:10.1186/s13072-016-0104-2)
Supplement: Supplementary file 2 — Additional file 2: Table S2. Details of the primers used for pyrosequencing during the study. The gametic differentially methylated region (gDMR) is given at left. Some primer sets are commercially available from Qiagen, as indicated. The sequence of the unconverted DNA, as well as the bisulfite-converted sequence, is given for ease of identification. Which primer carried the biotin modification is also indicated. [file 13072_2016_104_MOESM2_ESM.xlsx]

## Sheet: Sheet1
	Supplementary Table 1. Details of the primers used for pyrosequencing during the study
		Primer	Modification	Bisulfite Converted Sequence	Genomic Sequence
	gDMR			Oligo Sequence (5'-3-)	Oligo Sequence (5'-3-)
	H19 gDMR	Forward		TTTTTTGTTGAATTTGGGGTATTTAAAG	CCCTTTGTTGAACCTGGGGTACTCAAAG
		Reverse	Biotin	CACATTTCTTAAATAACTCCTTCAATCTT	AAGACTGAAGGAGCTACCCAAGAAATGTG
		Sequencing		ATTTGGGGTATTTAAAGT	ACCTGGGGTACTCAAAGT
	Rasgrf1	Forward		GTTATGGTAGTAAAAGTTGGTGTTATT	GCCATGGTAGCAAAAGTTGGTGTTATT
		Reverse	Biotin	TACACCCCCTACATAAACACATAAAC	GTTTATGTGTTTATGTAGGGGGTGCA
		Sequencing		AAGTTGGTGTTATTTTAATTT	AAGTTGGTGTTATTCTAATCC
	Dlk1-Gtl2 IG	Forward		GGGTTGTATTATTTTGTTAATGGAGAATG	GGGCTGCATTATTTTGTCAATGGAGAATG
		Reverse	Biotin	CCAAAACTAAACTACAATCTATATAATCAC	GTGACCATACAGACTGTAGTTTAGCTTTGG
		Sequencing		GATTGGGAATGGGATT	GATTGGGAATGGGATC
	Snrpn gDMR	Forward		GGTTAGAGGGATAGAGATTTTTGTATTG	GGTCAGAGGGACAGAGACCCCTGCATTG
		Reverse	Biotin	TCCACAAACCCAACTAACCT	AGGTCAGCTGGGCTTGTGGA
		Sequencing		TATGTGTAGTTATTGTTTGGGA	CATGTGCAGCCATTGCCTGGGA
	Igf2r gDMR	Qiagen: PM00292138
	Peg1	Qiagen: PM00384230
	KvDMR	Forward		AGGAGGGGGAGGTTATGA	AGGAGGGGGAGGCTATGA
		Reverse	Biotin	ACTTTTCTATTCAACTTAATTCCCAAC	GCTGGGAACCAAGCTGAACAGAAAAGC
		Sequencing		GGGGGAGGTTATGAT	GGGGGAGGCTATGA
	Plagl1	Forward		GGTTAGGGTAGGTAAGTAGTGA	GGCTAGGGTAGGTAAGTAGTGA
		Reverse	Biotin	ACACCCAAATTCAAAATTTATCACCTC	GAGGTGATAAACTCTGAACCTGGGTGC
		Sequencing		GGTAGGTAAGTAGTGATAAT	GGTAGGTAAGTAGTGACAAC
	Inpp5f	Forward		GTTGTATTAGGATTTAGAGTATTTGTAGAA	GCTGCATCAGGACCCAGAGCACCTGCAGAAA
		Reverse	Biotin	ACAAAAAACTACCAAACTATTATCTTT	AAAGATAACAGCTTGGCAGCCCTCTGC
		Sequencing		AGGATTTAGAGTATTTGTAGAAA	AGGACCCAGAGCACCTGCAGAAA
	Grb10	Forward		GGGGTTAGTGGATAGTTT	GGGGCCAGTGGACAGCTC
		Reverse	Biotin	CTAAACTCCAAAACCCTTTTTCTA	CAGAAAAAGGGCTCTGGAGCCTAG
		Sequencing		GTTTTAGAATTAGGTAGTATTTAG	GCTCCCGAACCCGGCAGCACCCAG
	Neurog3 upstream	Forward		GTGGTTGGAGATAGTGGTAGAATTAGTT	GTGGCTGGAGACAGTGGCAGAACCAGCC
		Reverse	Biotin	CCACCACACCTCTCCAAATTATCACTTTTC	GAAAAGTGACAATTTCGAGAGGTGTGGTGG
		Sequencing		AGTGGTAGAATTAGTTTTATTG	AGTGGCAGAACCAGCCTTACTG
	FR149454 promoter	Forward	Biotin	TTTGGGTGTTGTTAGTTGTTGATAT	TTTGGGTGTTGTCAGTTGTTGACAC
		Reverse		ACTCCTAAAACCCATTAACCAATCA	TGACTGGCCAATGGGTCCCAGGAGT
		Sequencing		CAATAAAAAACCCTATCTCAAA	TTTGAGACAGGGTCTCTCACTGG
	Pvt1 promoter	Forward	Biotin	ATTTTATTTTTTATTTTTTTTTTTGGTTGT	ACCTCATCTTTCATTCCCCTTTCTGGTTGT
		Reverse		CCTCTCAAATATACAAAAACCTCTACA	TGCAGAGGCTTTTGCACATTTGAGAGG
		Sequencing		ATATTCTTTTCCCTATATTCAATCC	GGATTGAATACAGCGAAAAGAATAT
	6330408a02Rik 3' end	Forward		ATTATGTGAGGGGTTGAGG	ACTATGTGAGGGGCTGAGG
		Reverse	Biotin	TACCTTCCCAAACTCCAACTACTTTCATCA	TGTGATGAAAGCAGTTGGAGCCTGGGAACGCA
		Sequencing		AAGAGTATAGGTATTTAGGTTA	AAGAGCACAGGCATCCAGG
